# Supplementary material for: Adverse Drug Reaction to Linezolid in Drug-Resistant Tuberculosis: A Systematic Review
Source: Med Sci (Basel). 2025 Dec 22;14(1):3. doi: 10.3390/medsci14010003 (PMC12821610; doi:10.3390/medsci14010003)
Supplement: Supplementary file 1 [file medsci-14-00003-s001.zip]

Archive with 2 entries (2 files):
- medsci -3977293-supplementary materilals S1- PRISMA_2020_abstract_checklist.pdf
- medsci -3977293-supplementary materilals S2-PRISMA_2020_checklist-1.pdf
